# Supplementary material for: Automatic classification of fine-scale mountain vegetation based on mountain altitudinal belt
Source: PLoS One. 2020 Aug 25;15(8):e0238165. doi: 10.1371/journal.pone.0238165 (PMC7447069; doi:10.1371/journal.pone.0238165)
Supplement: S1 File — (TXT) [file pone.0238165.s005.txt]

# coding: utf-8


"""This code is about sample selection based on MAB information

Take the Abies fargesii belt in the north slope as an example

Take K-Means algorithm as an example
After obtaining the objects that fall into the Abies fargesii belt,

store their attribute information in the "D:\objects.xlsx" file

"""

import numpy as np

import pandas as pd

import json
from osgeo 
import ogr
import os

import shapefile
import xlrd
from sklearn.cluster import KMeans
from sklearn.manifold import TSNE

##### Filter fragment polygon

data=pd.read_excel(r'D:\objects.xlsx')

a = data.drop(data[data['Area_Pxl']<800].index,inplace=False)

data_n = a.drop(a[a['LengthWidt']<1.5].index,inplace=False)

##### Clustering

k=9
interation =500
data_zs= 1.0*(data_n-data_n.mean())/data_n.std()
model = KMeans(n_clusters = k, n_jobs = 1, max_iter=interation)
model.fit(data_zs)
r1=pd.Series(model.labels_).value_counts()
r2=pd.DataFrame(model.cluster_centers_)
r=pd.concat([r2,r1],axis=1)
r.columns = list(c.columns)+['ClassNumber']
print(r) 
r=pd.concat([c,pd.Series(model.labels_, index= c.index)],axis=1)
r.columns = list(c.columns)+['ClassName']
r.to_excel(r'D:\ClusteringResult.xlsx')

##### Generate a class of clustering results into a shp file 

"""Object.shp is a file of all objects that fall in the Abies fargesii belt
The following code generate only one class of the clustering results to shp
If you want to generate multiple classes, run iteratively
"""
df2 = pd.read_excel(r'D:\ClusteringResult.xlsx')

df2=df2[df2['ClassName']== 'the name of the class you want to generate']

df2_ID = df2["FID"].values

os.chdir('the path where shp resides')

driver = ogr.GetDriverByName('ESRI Shapefile')
data = ogr.Open('Object.shp')

inlayer = data.GetLayer()
extent = inlayer.GetExtent()

spatial = inlayer.GetSpatialRef()
outfile1 = 'samples.shp'

outds1 = driver.CreateDataSource(outfile1)

outlayer1 = outds1.CreateLayer('samples',spatial,geom_type = ogr.wkbPolygon)

infeature = inlayer.GetNextFeature()
infieldcount = infeature.GetFieldCount()

for attr in range(infieldcount):
    infielddefn = infeature.GetFieldDefnRef(attr)
    
    outlayer1.CreateField(infielddefn)

outfeaturedefn1 = outlayer1.GetLayerDefn()

while infeature:
    ID = infeature.GetField('ID')
    Brightness = infeature.GetField('Brightness')
    Max_diff = infeature.GetField('Max_diff')
    Mean_DSM = infeature.GetField('Mean_DSM')
    Mean_Layer = infeature.GetField('Mean_Layer')
    DVI = infeature.GetField('DVI')
    RVI = infeature.GetField('RVI')
    Mean_Lay_3 = infeature.GetField('Mean_Lay_3')
    NDVI = infeature.GetField('NDVI')
    GLCM_Contr = infeature.GetField('GLCM_Contr')
    GLCM_Entro = infeature.GetField('GLCM_Entro')
    Class_name = infeature.GetField('ClassName')
    if ID in df2_ID:
        outfeature1 = ogr.Feature(outfeaturedefn1)

        geom = infeature.GetGeometryRef()

        outfeature1.SetGeometry(geom)

        outfeature1.SetField('ID',ID)

        outfeature1.SetField('Brightness',Brightness)

        outfeature1.SetField('Max_diff',Max_diff)

        outfeature1.SetField('Mean_DSM',Mean_DSM)

        outfeature1.SetField('Mean_Layer',Mean_Layer)

        outfeature1.SetField('DVI',DVI)

        outfeature1.SetField('RVI',RVI)

        outfeature1.SetField('Mean_Lay_3',Mean_Lay_3)

        outfeature1.SetField('NDVI',NDVI)

        outfeature1.SetField('GLCM_Contr',GLCM_Contr)

        outfeature1.SetField('GLCM_Entro',GLCM_Entro)
        outfeature1.SetField('ClassName','the name of the class you want to generate')

        outlayer1.CreateFeature(outfeature1)

        outfeature1.Destroy()
    infeature.Destroy()

    infeature = inlayer.GetNextFeature()

data.Destroy()

outds1.Destroy()

#####Pauta Criterion

df=pd.read_excel(r'D:\ClusteringResult.xlsx')

df=df.set_index(['ClassName'],['FID'])

a=df.loc['the name of the class that can be used as examples']

mean=a['Brightness'].mean()

std=a['Brightness'].std()

p1=mean-3*std

p2=mean+3*std
b=a.copy()
b.drop(b[b['Brightness']<p1].index)

b.drop(b[b['Brightness']>p2].index)
b.to_excel(r'D:\samples.xlsx)

"""This code is for the first time clustering code
run  iteratively while correcting the sample
"""
